# Supplementary material for: Design and Synthesis of 3-(β-d-Glucopyranosyl)-4-amino/4-guanidino Pyrazole Derivatives and Analysis of Their Glycogen Phosphorylase Inhibitory Potential
Source: Molecules. 2023 Mar 28;28(7):3005. doi: 10.3390/molecules28073005 (PMC10095824; doi:10.3390/molecules28073005)
Supplement: Supplementary file 1 [file molecules-28-03005-s001.zip]

Archive with 1 entries (1 files):
- molecules-2279059-supplementary.pdf
